# Supplementary material for: Reliability of five-minute vs. one-hour heart rate variability metrics in individuals with spinal cord injury
Source: PeerJ. 2023 Dec 18;11:e16564. doi: 10.7717/peerj.16564 (PMC10734434; doi:10.7717/peerj.16564)
Supplement: Supplemental Information 1 — Demographic data, as well as the data for 5-min and 1-h HRV in measurements 1 and 2, which were used for test-retest reliability analysis. [file peerj-11-16564-s001.xls]

## Sheet: Demographicdata
No	gender	age	Hypertension	Dyslipidemia	Others	Underlying disease	causedby	lesionlevel	AIS	Diutropan	Spasmex	Detrusitol	Doxazocin	Minipress	Baclofen	Tizanidine	Clonazepam	Diazepam	Gabapentin	Lyrica	Amitryp	Tetraplegia/Paraplegia
1	male	58	0	0	0	0	trauma	T1	B	0	1	0	0	0	1	0	0	0	1	0	0	1
3	male	75	0	0	1	1	infection	L2	D	1	0	0	1	0	1	0	0	0	1	0	0	1
4	male	38	0	0	0	0	transverse myelitis	T4	C	0	0	0	1	0	0	0	0	0	1	0	0	1
5	female	55	1	1	0	1	tumor	T12	A	0	0	0	0	0	0	0	0	0	1	0	0	1
6	male	40	0	0	0	0	trauma	C5	C	0	0	0	0	0	0	0	1	0	0	0	0	0
7	male	51	1	1	0	1	trauma	T6	A	1	0	0	1	0	1	0	0	0	1	0	0	1
9	female	29	0	0	0	0	tumor	T12	C	1	1	0	0	0	0	0	0	0	0	0	0	1
11	male	37	0	0	0	0	trauma	C4	B	1	0	0	0	0	0	0	0	0	1	0	0	0
12	female	63	0	0	0	0	degenerative	T10	C	1	0	0	0	0	1	0	1	0	0	0	0	1
19	male	55	0	0	0	0	tumor	T7	C	1	0	0	0	0	1	1	1	0	0	1	0	1
20	female	39	0	0	0	0	others	L1	C	1	0	0	0	0	0	0	1	0	1	0	0	1
22	male	26	0	0	0	0	trauma	T12	A	0	0	0	0	0	0	0	0	0	0	0	0	1
24	female	69	0	0	0	0	tumor	T6	A	1	1	0	0	0	1	0	1	0	1	0	0	1
26	female	53	0	0	0	0	tumor	T7	D	0	0	0	0	0	1	0	0	0	0	0	0	1
27	female	43	0	0	0	0	trauma	T12	C	1	0	0	0	0	1	0	1	0	1	0	0	1
29	female	35	0	0	0	0	trauma	C8	B	1	0	0	0	0	1	0	0	0	1	0	0	0
30	male	76	1	0	0	1	degenerative	L2	C	1	0	0	0	0	1	0	1	0	0	0	0	1
32	female	47	0	0	0	0	tumor	C8	D	0	0	0	0	0	0	0	0	0	0	0	0	0
33	male	40	0	0	0	0	trauma	C4	D	0	0	0	0	0	0	0	0	0	0	0	0	0
34	male	29	0	0	0	0	trauma	C7	A	0	1	0	1	0	1	1	0	0	1	0	0	0
35	female	64	1	1	0	1	tumor	L2	D	0	0	0	0	0	0	0	0	0	0	0	0	1
36	female	52	0	0	1	1	thrombocytopenia	T5	D	1	0	0	0	0	1	0	1	0	0	0	1	1
38	male	40	0	0	0	0	trauma	C6	A	1	0	0	0	0	1	0	1	0	0	0	0	0
39	male	58	0	0	0	0	infection	T9	D	1	1	0	0	1	1	0	0	0	0	1	1	1
40	male	54	0	0	0	0	trauma	C6	A	1	0	0	0	0	1	0	0	0	1	0	0	0
41	male	69	0	0	1	1	trauma	C5	C	0	1	0	0	0	0	0	0	0	0	0	0	0
44	female	70	0	0	0	0	trauma	C7	B	1	0	0	0	0	0	0	0	0	0	0	1	0
47	female	29	0	0	0	0	trauma	C6	A	1	0	0	0	0	1	0	0	0	1	1	0	0
49	male	57	0	0	0	0	trauma	C3	D	1	0	0	1	0	0	1	0	0	1	0	0	0
50	male	58	0	0	0	0	trauma	C5	C	0	0	0	0	0	0	0	0	0	0	0	0	0
51	male	56	0	0	0	0	trauma	T7	A	1	0	0	0	0	1	0	1	0	0	0	0	1
57	female	52	0	0	0	0	degenerative	T10	C	1	0	0	0	0	1	0	0	1	1	0	0	1
60	male	28	0	0	0	0	trauma	T6	A	0	1	1	0	0	1	0	0	0	1	0	1	1
61	female	42	0	0	1	1	infection	T7	D	1	0	0	0	0	0	0	1	0	1	0	0	1
62	male	35	0	0	1	1	trauma	C6	C	0	0	0	0	0	1	0	0	0	1	0	0	0
63	female	50	0	0	0	0	tumor	T5	D	1	0	0	0	1	0	0	0	0	1	0	0	1
65	female	58	0	0	0	0	trauma	L1	D	1	0	0	0	0	0	0	0	0	1	0	0	1

## Sheet: 5minHRVtestretest
No	SDNN_1	RMSSD_1	pULF_1	pVLF_1	pLF_1	pHF_1	pTOT_1	SDNN_2	RMSSD_2	pULF_2	pVLF_2	pLF_2	pHF_2	pTOT_2	Tetraplegia/Paraplegia
1	20.2045	7.05486	174.589	265.624	36.6803	30.9872	507.88	25.6497	6.50376	227.152	536.31	77.2339	23.3129	864.009	1
3	87.024	24.7446	3861.69		696.228	228.71		44.9801	36.8411	153.009		465.256	547.256		1
4	21.1009	18.5068	64.7695	190.794	122.152	115.505	493.22	38.0599	26.0582	5.84849	477.636	692.49	258.118	1434.09	1
5	22.1402	13.4371	11.8051	263.444	176.765			38.199	20.6379	77.1383	1029.58	781.565			1
6	36.7292	21.414	236.794	596.532	488.849			138.983	24.5715	41.6068	5401.93	10193.4			0
7	75.4466	22.0833	1069.4					37.4004	6.52895	78.7602					1
9	22.0999	12.1238	10.0757	265.015	166.126	35.3293	476.545	26.0846	20.4363	134.594	279.557	209.231	67.0175	690.4	1
11	46.1207	19.4128	49.7023	872.556	422.59	721.892	2066.74	85.2084	38.6415	5665.15	4043.83	244.522	541.555	10495.1	0
12	40.0771	18.334	70.2272	1146.37	498.237	150.855	1865.69	37.4079	15.0394	77.7374	1065.08	293.375	90.2367	1526.42	1
19	35.0722	27.739	320.661	661.742	146.837			81.5437	34.5826	2160.26	6886.41	1774.84			1
20	49.4717	21.7601	129.835	1607.57	523.557	247.705	2508.67	40.6481	26.0864	238.027	904.656	347.585	224.534	1714.8	1
22	24.156	12.9398	15.7489	228.867	287.487	80.7026	612.806	27.2976	13.2494	100.141	409.034	243.38	100.56	853.116	1
24	48.1894	53.0169	249.669	531.835	172.674	1501.51	2455.69	40.8357	40.7184	121.473	239.895	449.766	630.586	1441.72	1
26	18.4886	15.6683	41.4883	206.91	37.8781	72.6409	358.917	30.185	40.0269	106.593	276.222	57.5086	342.099	782.423	1
27	25.4063	4.93067	60.2158	524.119	74.3714	3.54794	662.254	27.6245	9.20128	44.583	578.015	125.202	13.2324	761.032	1
29	41.9935	7.7346	427.002	701.156	286.532	296.936	1711.63	70.1737	36.8983	861.95	2540.69	1253.44	593.608	5249.69	0
30	7.60042	2.99668	34.9275	29.5585	3.75485	4.65304	72.8938	35.4663	44.2856	234.681	541.602	72.3481	117.712	966.343	1
32	33.9041	28.9182	26.7632	626.536	259.092	307.118	1219.51	36.0855	23.8423	82.7086	936.239	172.022	233.562	1424.53	0
33	50.698	57.5247	20.4073	389.42	1373.53			44.3785	30.8118	25.2233	693.435	555.987			0
34		16.9106	436.349						20.2468	111.718					0
35	32.8565	33.1028	40.8026	435.101	174.048	417.069	1067.02	67.8143	21.0297	396.774	2522.37	1402.34	1485.16	5806.64	1
36	22.4578	8.69188	116.126	311.853	80.4996	31.8665	540.345	22.3234	18.1934	17.4586	179.102	191.747	131.439	519.747	1
38	64.6651	35.3126	232.105	2975.53	1226.8	745.301		36.2736	17.9172	78.4947	829.197	379.421	74.1623		0
39	11.1293	9.46767	38.6209	47.5001	12.0088	24.4708	122.601	9.32277	4.2078	24.0422	62.7527	6.97934	5.69826	99.4725	1
40	54.3144	21.4135	22.0784	402.879	764.743	1298.17	2487.87	42.0242	22.8207	278.411	501.054	471.817	542.769	1794.05	0
41	9.51593	3.11444	27.0586	73.1813	5.35073	4.41222	110.003	21.9393	4.27423	11.6811	137.911	70.6988	152.1	372.391	0
44	17.8828	11.9513	108.653	172.098	40.7266	63.0762	384.554	20.7129	13.4902	115.652	194.362	95.1161	88.3899	493.52	0
47	51.9893	28.6587	24.8991	1292.18	1142.75	411.703	2871.53	44.6889	41.6884	126.958	405.957	487.989	990.56	2011.46	0
49	27.1977	16.3931	63.2411	332.213	194.718	186.742	776.914	22.3138	10.6904	48.8978	294.107	128.608	52.6694	524.282	0
50	31.4052	14.57	316.267	599.085				36.4481	36.5253	407.626	1316.17				0
51	45.2274	20.961	390.506	975.792	856.209			116.13	18.4318	1255.93	4365.54	5218.47			1
57	43.3928	7.31612	926.597	1074.83	283.06	19.8429	2304.33	47.6417	15.6087	1340.8	1464.65	206.711	110.299	3122.45	1
60	38.4327	24.3613	211.769	594.015	767.958			28.8986	12.2189	24.6253	544.947	236.938			1
61	80.1091	26.0957	2130.16	4601.8	1789.74	733.199	9254.9	57.0331	14.675	242.07	1762.18	877.845	1091.55	3973.65	1
62	49.4993	37.5339	89.0313	1422.37	665.867	552.252	2729.52	46.1189	33.1589	238.411	1049.95	533.735	382.087	2204.19	0
63	29.8003	19.6458	66.9982	484.769	218.705	151.711	922.183	41.4052	27.7354	79.0508	1095.95	298.853	250.507	1724.36	1
65	79.8032	68.635	1051.55	2732.21	2434.33			46.9347	32.058	9.72756	1608.26	382.571			1

## Sheet: 1HRHRVtestretest
No	SDNN_1	RMSSD_1	pULF_1	pVLF_1	pLF_1	pHF_1	pTOT_1	SDNN_2	RMSSD_2	pULF_2	pVLF_2	pLF_2	pHF_2	pTOT_2	Tetraplegia/Paraplegia
1	45.9671	7.75401	1625.84	467.354	75.16	38.0002	2206.35	36.0719	6.84114	734.96	546.761	97.6371	32.7393	1412.1	1
3	96.6697	42.9265	6525.09	2197	962.562	692.441	10377.1	91.6099	35.6369	5159.02	2017.5	806.756	628.151	8611.44	1
4	71.5668	24.9027	2402.18	2311.49	766.997	265.328	5745.99	79.3762	36.6516	3779.7	2118.45	694.153	586.035	7178.34	1
5	50.4032	17.4359	1296.95	647.556	501.067	556.869	3002.44	77.4673	17.9714	5477.73	1664.91	880.63	552.354	8575.63	1
6	59.5357	18.8807	1475.05	814.203	672.081			94.4443	37.0843	3971.74	3993.88	5472.81			0
7	115.715	25.3519	3867.92	4817.41				121.716	24.9845	13254	3009.87				1
9	35.7552	20.3231	465.266	448.55	163.447	192.806	1270.07	37.3336	26.7152	258.622	594.669	282.515	149.635	1285.44	1
11	57.5424	21.7036	994.028		779.176	1000.17		66.0029	43.9466	3076.3		284.747	699.434		0
12	54.8119	19.2125	1729.07	904.226	402.495	163.087	3198.88	47.8067	16.6709	613.462	1057.29	388.894	236.515	2296.16	1
19	70.5514	24.2884	4118.84	1036.14	182.459	274.704	5612.15	78.4864	38.562	3692.8	1761.75	1007.88	782.534	7244.96	1
20	54.9513	23.4463	1412.43	1095.32	392.58	263.002	3163.33	53.4988	28.6411	578.639	1097.71	792.901	648.112	3117.36	1
22	55.7071	15.1154	2395.8	491.597	425.298	143.158	3455.85	51.5589	17.6757	1039.68	1104.92	483.395	208.44	2836.43	1
24	51.0059	58.1903	342.156	236.111	456.859	1270.25	2305.38	38.0437	37.0121	222.789	117.236	346.86	519.559	1206.44	1
26	34.531	31.7316	483.705	346.485	55.9358	264.635	1150.76	57.0344	28.0032	2181.73	1100.06	154.186	204.489	3640.46	1
27	57.781	6.02671	740.31	1186.3				69.5705	12.6436	3810.17	722.976				1
29	70.502	13.9863	3173.1	1694	726.556	939.722	6533.38	76.6086	33.2425	2955.39	1985.99	816.644	392.582	6150.6	0
30	18.2395	4.24405	157.97	158.511	11.7216	8.82614	337.029	31.0068	33.5533	447.158	180.176	29.0526	74.1134	730.5	1
32	55.4051	34.1602	934.909	1442.33	346.4	491.135	3214.77	64.6656	27.1703	1593.22	2089.87	515.545	404.596	4603.23	0
33	71.0751	61.3407	1303.8	869.165	1615.95	2351.93	6140.85	84.7417	34.9245	4089.08	1693.27	1288.97	923.012	7994.33	0
34	79.5765	33.3661	2620.77	1820.04	1934.39			48.437	15.9519	1004.4	951.89	242.088			0
35	113.719	31.4023	12096.2	3123.93	1414.33	1256.6	17891.1	87.657	25.7058	6063.57	1767.61	928.393	874.016	9633.59	1
36	32.8857	9.38099	165.78	349.886	323.591			103.074	25.2121	1555.08	2189.57	5494.03			1
38	78.4579	41.3354	2738.35	3366.38	681.546	795.358	7581.64	98.6411	24.0677	6823.66	2968.54	1039.41	460.968	11292.6	0
39	17.783	6.30366	214.979	82.5977	7.16906	12.8759	317.622	27.6114	11.7626	541.83	174.193	37.9877	45.0638	799.074	1
40	56.2569	20.0303	582.15	730.983	638.948	978.664	2930.74	59.056	25.3341	1149.6	1104.69	724.153	644.19	3622.64	0
41	11.1431	3.22515	27.9929	87.9886	5.58298	4.51635	126.081	18.2546	4.05301	129.095	189.423	10.8619	18.978	348.357	0
44	28.8048	10.9973	345.171	179.162	123.19	229.123	876.644	40.3241	18.8871	966.517	446.546	91.6109	182.294	1686.97	0
47	87.3826	28.6507	4947.91	1987.33	859.097	586.541	8380.88	70.3514	44.5661	1957.66	1363.76	741.496	960.003	5022.93	0
49	42.0315	10.8675	1099.39	526.691	130.616	62.9413	1819.64	51.4112	12.6783	1548.97	914.87	215.089	73.46	2752.39	0
50	61.1636	14.8614	1929.01	2084.86				127.49	21.5001	9869.01	13069.2				0
51	58.3413	24.7508	1019.84	1469.08	1067.79			93.9602	21.0187	4001.49	3388.91	2959.23			1
57	63.9343	8.53785	2665.85	1665.17	188.098	25.4229	4544.54	61.2104	13.7544	1790.5	2175.2	261.234	150.015	4376.94	1
60	58.0537	23.3116	863.662	916.703				35.1514	9.5289	384.048	655.13				1
61	102.18	27.6015	9354.92	3165.87	2652.91	1490.08	16663.8	78.3681	15.1975	3099.3	1706.39	1659.74	1385.11	7850.54	1
62	55.0508	29.7351	1023.4	1321.69	972.532	617.581	3935.19	50.956	35.0264	875.311	795.48	618.991	533.182	2822.96	0
63	47.8009	22.8796	705.148	902.656	467.102	224.75	2299.66	49.1897	23.4837	997.088	734.809	485.741	239.626	2457.26	1
65	74.4244	68.1259	745.908	1940.1	1638.38			56.9038	31.6411	979.563	1410.03	614.971			1

## Sheet: Code
Code
Variables
Hypertension	0 = No	1 = Yes
Dyslipidemia	0 = No	1 = Yes
Others	0 = No	1 = Yes
Underlying diseases	0 = No	1 = Yes
Diutropan	0 = No	1 = Yes
Spasmex	0 = No	1 = Yes
Detrusitol	0 = No	1 = Yes
Doxazocin	0 = No	1 = Yes
Minipress	0 = No	1 = Yes
Baclofen	0 = No	1 = Yes
Tizanidine	0 = No	1 = Yes
Clonazepam	0 = No	1 = Yes
Diazepam	0 = No	1 = Yes
Gabapentin	0 = No	1 = Yes
Lyrica	0 = No	1 = Yes
Amitryp	0 = No	1 = Yes
Tetraplegia/Paraplegia	0 = Tetraplegia	1 = paraplegia
HRV Variables	Meassurement 1	Measurement 2
SDNN	SDNN_1	SDNN_2
RMSSD	RMSSD_1	RMSSD_2
Ultra low frequency power	pULF_1	pULF_2
Very low frequency power	pVLF_1	pVLF_2
Low frequency power	pLF_1	pLF_2
High frequency power	pHF_1	pHF_2
Total power	pTOT_1	pTOT_2
